# Supplementary material for: Altered O-linked glycosylation in benign and malignant meningiomas
Source: PeerJ. 2024 Jan 22;12:e16785. doi: 10.7717/peerj.16785 (PMC10809981; doi:10.7717/peerj.16785)
Supplement: Supplemental Information 2 — Mucin type O-glycosyltransferase. [file peerj-12-16785-s002.xlsx]

## Sheet: Raw data I VS II-III
Data was exported from GraphPad Prism 8.02 program
I-C1GALT1	II-III-C1GALT1	I-COSMC	II-III-COSMC	I-C2GNT1	II-III-C2GNT1	I-C2GNT2	II-III-C2GNT2	I-B3GNT6	II-III-B3GNT6
6.98035	7.65168	8.70262	8.96572	6.74647	6.30882	5.5702	5.51359	4.87046	4.6462
7.55837	8.13709	7.75358	8.27128	5.29567	4.94621	5.53641	5.13476	4.68685	4.89866
7.47972	7.28802	8.26704	8.47493	5.15207	5.66267	5.32953	5.03629	4.66938	4.67066
6.64966	6.71132	7.90401	8.38472	6.27193	5.09912	5.41441	5.17584	4.61177	4.70256
7.08992	6.65348	8.40572	7.49237	6.00532	5.49537	5.49241	5.55137	4.77824	4.68231
7.75602	6.87849	8.18202	8.63559	5.31107	4.65094	5.44009	5.50057	4.71288	4.39326
6.52319	6.6761	8.53087	7.97505	5.87983	5.82001	5.37582	5.28149	4.4283	4.75053
7.18663	6.67267	8.44272	8.80313	7.01346	5.54103	5.10772	5.49248	4.49018	4.94822
5.49812	7.33192	8.29416	8.15387	5.94808	5.95131	6.25213	5.53187	4.73606	4.78269
5.90548	6.54507	7.89768	8.63322	5.20488	5.81173	5.57289	5.31741	4.53361	4.85382
7.95588	6.77968	8.13348	8.69325	5.63314	5.54701	5.12068	5.46333	5.43861	4.78003
7.72747	7.12919	8.29835	7.85701	6.52125	5.80798	5.13063	5.49175	4.54006	4.69051
5.91561	6.89921	8.47638	9.25539	5.86189	6.20544	5.17073	5.07969	4.07583	4.8772
6.02372	6.56659	8.39855	8.45121	5.39001	5.77011	5.47094	5.37274	4.71312	4.46779
7.97467	7.11712	8.62609	8.55903	5.63254	5.66521	5.18642	5.77218	4.86006	4.52989
7.35077	6.72886	8.17909	9.08758	5.38371	5.45541	5.67686	5.57321	4.85328	4.76181
6.66128	6.26171	8.44264	8.24737	5.01108	6.03117	5.22221	5.33914	4.96044	4.36927
6.42243	6.33081	8.12685	8.38246	5.16956	5.72922	5.1834	5.36351	4.84851	4.17962
6.52117	6.79164	8.34054	8.4909	5.12373	4.88613	5.76288	5.45995	4.74695	4.63979
6.58736	8.09207	7.91945	8.47571	6.37335	6.11997	5.60608	5.26286	4.86158	4.42894
6.004	7.24591	8.25139	8.65729	5.37395	6.59126	5.65462	6.76267	4.80582	4.53546
5.90876	6.63993	8.28436	8.32599	5.33528	5.2301	5.17114	6.40098	4.38404	4.80247
6.91391	6.81252	8.24597	8.6693	4.86149	6.1459	5.36411	5.54819	4.60942	4.86418
6.21138	6.80666	8.75999	8.07408	5.34453	5.69294	5.34813	6.05659	5.53315	4.60618
7.77584	7.45399	8.215	8.31561	7.30548	5.51967	5.51347	5.32364	4.75782	4.57618
7.78674		8.33991		5.6881		5.32605		4.74381
7.58595		8.27688		6.03404		4.87364		4.28146
6.35819		8.18836		5.34132		5.50354		4.44327
6.65115		8.12221		6.03415		5.27277		4.27448
6.7708		8.41304		6.47046		4.85941		3.42418
5.66423		8.81859		5.95024		5.71145		4.93707
7.39559		8.39476		7.23998		5.5543		4.72842
7.02276		8.05179		5.72916		5.55527		4.98843
8.294		8.47658		5.72829		5.63478		4.83781
6.19155		8.12902		5.36639		5.47791		4.75464
6.81826		8.40222		5.72735		5.50468		4.8951
7.97512		8.37953		7.78747		5.36548		4.89562
6.42422		8.71229		6.78262		5.84092		4.92612
7.42955		8.19337		5.69751		5.84306		4.83453
6.60345		7.84673		6.51708		5.33939		4.67243
7.40831		8.66525		5.07546		5.47773		4.71077
6.75772		8.11641		5.76281		5.37157		4.58693
8.27701		8.29153		6.4348		5.44514		5.18007

## Sheet: t-test C1GALT1
Data was exported from GraphPad Prism 8.02 program
Table Analyzed	Mucin-type O-glycosyltrnasferase
Column B	II-III-C1GALT1
vs.	vs.
Column A	I-C1GALT1
Unpaired t test
P value	0.8194
P value summary	ns
Significantly different (P < 0.05)?	No
One- or two-tailed P value?	Two-tailed
t, df	t=0.2292, df=66
How big is the difference?
Mean of column A	6.93
Mean of column B	6.968
Difference between means (B - A) ± SEM	0.03792 ± 0.1654
95% confidence interval	-0.2924 to 0.3682
R squared (eta squared)	0.0007954
F test to compare variances
F, DFn, Dfd	2.358, 42, 24
P value	0.0276
P value summary	*
Significantly different (P < 0.05)?	Yes
Data analyzed
Sample size, column A	43
Sample size, column B	25

## Sheet: t-test COSMC
Data was exported from GraphPad Prism 8.02 program
Table Analyzed	Mucin-type O-glycosyltrnasferase
Column D	II-III-COSMC
vs.	vs.
Column C	I-COSMC
Unpaired t test
P value	0.0479
P value summary	*
Significantly different (P < 0.05)?	Yes
One- or two-tailed P value?	Two-tailed
t, df	t=2.016, df=66
How big is the difference?
Mean of column C	8.3
Mean of column D	8.453
Difference between means (D - C) ± SEM	0.1534 ± 0.07606
95% confidence interval	0.001486 to 0.3052
R squared (eta squared)	0.05801
F test to compare variances
F, DFn, Dfd	2.443, 24, 42
P value	0.011
P value summary	*
Significantly different (P < 0.05)?	Yes
Data analyzed
Sample size, column C	43
Sample size, column D	25

## Sheet: t-test C2GNT1
Data was exported from GraphPad Prism 8.02 program
Table Analyzed	Mucin-type O-glycosyltrnasferase
Column F	II-III-C2GNT1
vs.	vs.
Column E	I-C2GNT1
Unpaired t test
P value	0.1873
P value summary	ns
Significantly different (P < 0.05)?	No
One- or two-tailed P value?	Two-tailed
t, df	t=1.333, df=66
How big is the difference?
Mean of column E	5.872
Mean of column F	5.667
Difference between means (F - E) ± SEM	-0.2051 ± 0.1539
95% confidence interval	-0.5124 to 0.1022
R squared (eta squared)	0.0262
F test to compare variances
F, DFn, Dfd	2.206, 42, 24
P value	0.0414
P value summary	*
Significantly different (P < 0.05)?	Yes
Data analyzed
Sample size, column E	43
Sample size, column F	25

## Sheet: t-test C2GNT2
Data was exported from GraphPad Prism 8.02 program
Table Analyzed	Mucin-type O-glycosyltrnasferase
Column H	II-III-C2GNT2
vs.	vs.
Column G	I-C2GNT2
Unpaired t test
P value	0.3192
P value summary	ns
Significantly different (P < 0.05)?	No
One- or two-tailed P value?	Two-tailed
t, df	t=1.004, df=66
How big is the difference?
Mean of column G	5.433
Mean of column H	5.512
Difference between means (H - G) ± SEM	0.07897 ± 0.07867
95% confidence interval	-0.07811 to 0.2360
R squared (eta squared)	0.01504
F test to compare variances
F, DFn, Dfd	2.289, 24, 42
P value	0.0183
P value summary	*
Significantly different (P < 0.05)?	Yes
Data analyzed
Sample size, column G	43
Sample size, column H	25

## Sheet: t-test B3GNT6
Data was exported from GraphPad Prism 8.02 program
Table Analyzed	Mucin-type O-glycosyltrnasferase
Column J	II-III-B3GNT6
vs.	vs.
Column I	I-B3GNT6
Unpaired t test
P value	0.4584
P value summary	ns
Significantly different (P < 0.05)?	No
One- or two-tailed P value?	Two-tailed
t, df	t=0.7459, df=66
How big is the difference?
Mean of column I	4.712
Mean of column J	4.658
Difference between means (J - I) ± SEM	-0.05460 ± 0.07320
95% confidence interval	-0.2008 to 0.09155
R squared (eta squared)	0.008359
F test to compare variances
F, DFn, Dfd	3.153, 42, 24
P value	0.0037
P value summary	**
Significantly different (P < 0.05)?	Yes
Data analyzed
Sample size, column I	43
Sample size, column J	25
