# Supplementary material for: Altered O-linked glycosylation in benign and malignant meningiomas
Source: PeerJ. 2024 Jan 22;12:e16785. doi: 10.7717/peerj.16785 (PMC10809981; doi:10.7717/peerj.16785)
Supplement: Supplemental Information 3 — Membrane-bound mucins. [file peerj-12-16785-s003.xlsx]

## Sheet: Raw data I VS II-III
Data was exported from GraphPad Prism 8.02 program
I-MUC1	II-III-MUC1	I-MUC3	II-III-MUC3	I-MUC4	II-III-MUC4	I-MUC13	II-III-MUC13
5.93021	4.89219	5.12976	5.04993	5.26891	5.05269	5.49346	5.24445
4.98738	5.39926	4.97657	5.12725	5.27579	5.38201	5.35106	5.55642
5.35141	5.82178	5.5473	5.09603	5.37417	5.0873	5.56079	5.34345
4.99585	5.3377	4.71464	4.85934	4.96596	4.99237	5.15648	5.15685
5.24849	5.09987	5.19832	5.5201	5.37264	5.6305	5.33952	5.61114
5.39882	5.45239	5.28854	4.97093	5.35721	5.2516	5.7347	5.67293
5.59079	5.07216	5.28065	5.11066	4.90415	5.1487	5.95183	5.39837
5.30358	5.10739	5.12248	5.09661	5.35053	5.06069	5.35263	5.19554
5.70621	4.6097	5.06672	5.03084	5.42366	5.13591	5.46724	5.04428
5.0755	5.16273	5.14756	4.93198	5.21367	5.17598	5.50978	5.57675
5.09681	5.76067	4.94332	5.02959	5.01036	5.36245	5.42153	5.3131
5.16473	5.4166	5.44805	5.03475	5.1186	5.07217	5.57689	5.27618
5.56671	5.06912	4.79907	5.19728	5.06956	5.64582	5.15484	5.58448
5.38197	5.29332	5.21583	5.34684	5.27173	5.28612	5.66378	5.53825
4.94105	5.65131	4.9934	4.96307	5.12566	5.15047	5.21498	5.57201
5.75126	6.15386	5.0088	5.43685	5.52094	5.44289	5.49545	5.78133
5.4075	5.31175	5.08378	5.15325	4.89356	5.40421	5.08929	5.56029
4.93842	5.29994	5.01896	5.08262	5.16289	5.22484	5.19883	5.54685
5.56299	5.60097	5.36479	5.05535	5.46296	5.20842	5.80937	5.341
5.09778	5.48379	5.2169	5.05206	5.17562	5.18048	5.70937	5.23967
5.33991	6.22721	4.80148	5.14518	5.29528	5.29896	5.1907	5.81725
4.92399	5.73435	4.99463	5.20911	4.89609	5.12541	5.1695	5.85154
4.67944	5.90556	5.08206	5.38718	4.91011	5.26619	5.25937	5.72081
5.37194	7.73413	5.03927	5.15075	4.98356	5.30474	5.9125	5.6433
5.34116	5.51388	5.02556	5.30189	5.12311	5.4667	4.80863	5.26228
5.5323		5.48053		4.79623		5.32399
5.19036		5.37793		4.99996		5.34666
5.49735		5.49142		5.5812		5.5762
4.88391		5.19718		5.3502		5.76667
4.44312		5.05827		5.2805		5.3738
5.51784		5.00612		4.89242		5.01088
4.78186		5.15437		5.40382		5.27309
5.34074		5.7965		5.39477		5.90727
5.06054		4.88952		4.98319		5.26912
5.90611		5.47794		5.06563		5.27008
5.36142		5.10033		5.29477		5.01478
5.71054		5.10816		5.0529		5.43011
5.2031		5.3823		5.13253		5.49844
4.70031		5.09987		5.45521		5.21995
6.11175		5.33598		5.45916		5.96974
5.31658		4.89158		5.13525		5.2294
5.39693		5.06181		5.03051		5.40465
5.46295		5.04469		4.68257		5.44556

## Sheet: t-test MUC1
Data was exported from GraphPad Prism 8.02 program
Table Analyzed	MUCINs
Column B	II-III-MUC1
vs.	vs.
Column A	I-MUC1
Unpaired t test
P value	0.0463
P value summary	*
Significantly different (P < 0.05)?	Yes
One- or two-tailed P value?	Two-tailed
t, df	t=2.031, df=66
How big is the difference?
Mean of column A	5.292
Mean of column B	5.524
Difference between means (B - A) ± SEM	0.2321 ± 0.1143
95% confidence interval	0.003921 to 0.4603
R squared (eta squared)	0.05882
F test to compare variances
F, DFn, Dfd	2.882, 24, 42
P value	0.0026
P value summary	**
Significantly different (P < 0.05)?	Yes
Data analyzed
Sample size, column A	43
Sample size, column B	25

## Sheet: t-test MUC3
Data was exported from GraphPad Prism 8.02 program
Table Analyzed	MUCINs
Column D	II-III-MUC3
vs.	vs.
Column C	I-MUC3
Unpaired t test
P value	0.7424
P value summary	ns
Significantly different (P < 0.05)?	No
One- or two-tailed P value?	Two-tailed
t, df	t=0.3300, df=66
How big is the difference?
Mean of column C	5.15
Mean of column D	5.134
Difference between means (D - C) ± SEM	-0.01672 ± 0.05068
95% confidence interval	-0.1179 to 0.08446
R squared (eta squared)	0.001647
F test to compare variances
F, DFn, Dfd	1.905, 42, 24
P value	0.0946
P value summary	ns
Significantly different (P < 0.05)?	No
Data analyzed
Sample size, column C	43
Sample size, column D	25

## Sheet: t-test MUC4
Data was exported from GraphPad Prism 8.02 program
Table Analyzed	MUCINs
Column F	II-III-MUC4
vs.	vs.
Column E	I-MUC4
Unpaired t test
P value	0.1196
P value summary	ns
Significantly different (P < 0.05)?	No
One- or two-tailed P value?	Two-tailed
t, df	t=1.577, df=66
How big is the difference?
Mean of column E	5.175
Mean of column F	5.254
Difference between means (F - E) ± SEM	0.07948 ± 0.05041
95% confidence interval	-0.02116 to 0.1801
R squared (eta squared)	0.0363
F test to compare variances
F, DFn, Dfd	1.573, 42, 24
P value	0.2385
P value summary	ns
Significantly different (P < 0.05)?	No
Data analyzed
Sample size, column E	43
Sample size, column F	25

## Sheet: t-test MUC13
Data was exported from GraphPad Prism 8.02 program
Table Analyzed	MUCINs
Column H	II-III-MUC13
vs.	vs.
Column G	I-MUC13
Unpaired t test
P value	0.3722
P value summary	ns
Significantly different (P < 0.05)?	No
One- or two-tailed P value?	Two-tailed
t, df	t=0.8985, df=66
How big is the difference?
Mean of column G	5.417
Mean of column H	5.474
Difference between means (H - G) ± SEM	0.05713 ± 0.06358
95% confidence interval	-0.06981 to 0.1841
R squared (eta squared)	0.01209
F test to compare variances
F, DFn, Dfd	1.472, 42, 24
P value	0.3145
P value summary	ns
Significantly different (P < 0.05)?	No
Data analyzed
Sample size, column G	43
Sample size, column H	25
