# Supplementary material for: Altered O-linked glycosylation in benign and malignant meningiomas
Source: PeerJ. 2024 Jan 22;12:e16785. doi: 10.7717/peerj.16785 (PMC10809981; doi:10.7717/peerj.16785)
Supplement: Supplemental Information 4 — Sialyltransferase Grade I vs Grade II & III. [file peerj-12-16785-s004.xlsx]

## Sheet: Raw data I VS II-III
Data was exported from GraphPad Prism 8.02 program
I-ST3GAL1-34	II-III-ST3GAL1-34	I-ST3GAL3-81	II-III-ST3GAL3-81	I-ST3GAL4-25	II-III-ST3GAL4-25	I-ST3GAL6-55	II-III-ST3GAL6-55	I-ST6GAL1-98	II-III-ST6GAL1-98	I-ST6GalNac1-25	II-III-ST6GalNac1-25
6.50831	5.96113	8.73305	8.67565	6.09765	4.38241	5.59846	6.49755	12.4146	9.75878	6.53835	4.1342
6.71988	5.6558	8.63226	8.01237	4.91515	6.81504	7.96558	8.19524	10.2296	10.6117	8.22866	4.11671
5.53328	5.71415	8.46737	8.31944	4.62959	5.72887	6.94023	6.55955	10.2142	10.3361	8.55379	4.76379
6.17028	5.7213	8.43892	8.61923	5.47933	5.56078	6.06768	7.75146	9.58753	10.8549	4.03542	4.77099
6.36472	7.51832	8.47719	8.89831	6.33589	5.7614	7.16062	6.66819	10.8188	11.0465	4.47328	3.81684
5.74756	6.33814	8.58942	7.9531	4.42688	5.66087	7.29864	5.86505	8.50982	7.40307	4.07132	4.10506
5.47204	5.83919	8.58756	8.50728	5.27345	6.1985	6.62081	6.39531	9.96208	10.6957	5.53726	5.66175
5.56994	5.90975	8.5496	8.38868	6.07675	5.08776	6.28952	5.32588	10.2341	9.28478	4.02818	4.61477
5.72324	5.85121	8.58738	8.21231	5.55163	5.98836	6.93355	7.59485	12.0563	10.2032	4.72225	3.74602
6.05028	5.66866	8.40603	8.46151	6.60409	5.61294	5.311	5.88662	11.8891	9.54025	7.08449	4.48383
6.24154	5.66178	8.76407	8.8586	5.98809	5.12828	5.38987	8.95289	9.37143	10.5685	4.24222	5.72785
5.71535	5.41771	8.66014	8.64449	5.9688	4.57899	6.10069	6.42165	9.37514	9.71409	3.95305	5.10376
5.88836	6.22716	8.66166	8.84904	6.63677	5.06771	6.2276	6.67337	11.0089	9.52686	4.33425	4.0622
5.6726	6.50289	8.88066	8.82094	6.02603	6.34991	4.64175	6.44519	11.913	10.6037	5.44329	3.97245
5.38553	5.84009	8.41102	8.60355	6.21772	5.42087	6.6834	8.27284	9.86063	10.6464	4.21177	6.99823
5.91618	5.9474	8.83543	8.49102	6.39415	5.71204	5.88009	4.27388	11.3009	9.71113	3.99592	3.94421
5.48888	5.72441	8.68347	8.7408	6.48258	5.24212	8.71754	6.86452	10.851	9.71784	4.05415	4.73947
5.52945	5.94013	8.80234	8.61889	6.23784	6.42389	5.81886	6.42279	9.63999	10.9878	3.92118	4.71492
5.8117	5.99959	8.85844	7.3732	6.75924	6.33897	6.47692	6.37676	9.40277	11.3615	5.93828	4.34646
6.16511	5.828	8.95176	7.62392	5.23842	5.72619	8.53546	7.7258	9.93717	9.50164	5.39359	3.82802
5.79101	5.79827	8.92607	8.65357	5.60708	5.05913	6.59406	4.42202	11.5192	8.33833	4.96073	4.1541
6.2695	5.34552	8.66157	8.02693	7.06351	5.31441	4.93666	6.68141	11.6391	10.9322	6.91563	4.80392
5.65676	6.08664	8.70175	7.5302	5.58984	4.66914	5.70344	7.62635	10.3815	8.971	4.38602	5.75398
5.28206	5.71521	8.56558	7.52961	7.26259	6.03067	6.19827	6.72574	9.63497	8.18535	4.64677	4.00228
6.67237	5.69813	8.48257	8.43223	5.25672	5.65377	6.41056	5.0575	10.8332	10.2735	4.66642	3.902
6.31622		8.729		6.14999		6.30456		10.3467		3.99076
5.67162		7.75981		6.75993		6.97536		10.6261		3.85442
6.04193		7.77942		6.9532		6.36962		11.2937		5.71983
5.89043		7.84095		5.37629		8.45818		10.2742		4.48243
5.59223		7.71757		5.76158		6.57168		9.46911		4.25273
5.65912		8.53135		6.80842		5.0913		11.7985		6.67526
6.84102		8.66083		7.68148		8.01101		11.7859		7.93727
5.81848		8.92003		5.77451		5.85836		9.39103		3.51822
6.11359		8.52091		6.06924		5.70349		9.89833		3.75887
6.13247		8.7154		5.5595		6.85132		10.9358		4.49453
6.01678		8.50338		6.12667		5.95989		12.0638		6.75818
6.23223		8.6924		6.20349		6.55363		9.93208		4.02296
5.84846		8.50371		6.20696		6.77152		9.14015		4.26202
6.00714		8.82042		6.52724		6.31005		9.70128		3.90355
7.98544		8.01349		5.01556		4.94787		11.0586		5.43527
5.6284		8.42633		6.31926		6.42318		8.55493		4.20775
6.4935		8.87649		6.45866		6.38421		11.0315		7.89251
5.72655		9.01159		6.05619		5.78789		9.41178		4.077

## Sheet: t-test ST3GAL1
Data was exported from GraphPad Prism 8.02 program
Table Analyzed	ST3GAL
Column A	I-ST3GAL1-34
vs	vs
Column B	II-III-ST3GAL1-34
Mann Whitney test
P value	0.602
Exact or approximate P value?	Gaussian Approximation
P value summary	ns
Are medians signif. different? (P < 0.05)	No
One- or two-tailed P value?	Two-tailed
Sum of ranks in column A,B	1525 , 821
Mann-Whitney U	496

## Sheet: t-test ST3GAL3
Data was exported from GraphPad Prism 8.02 program
Table Analyzed	ST3GAL
Column E	I-ST3GAL3-81
vs	vs
Column F	II-III-ST3GAL3-81
Mann Whitney test
P value	0.0501
Exact or approximate P value?	Gaussian Approximation
P value summary	ns
Are medians signif. different? (P < 0.05)	No
One- or two-tailed P value?	Two-tailed
Sum of ranks in column E,F	1638 , 708
Mann-Whitney U	383

## Sheet: t-test ST3GAL4
Data was exported from GraphPad Prism 8.02 program
Table Analyzed	ST3GAL
Column G	I-ST3GAL4-25
vs	vs
Column H	II-III-ST3GAL4-25
Mann Whitney test
P value	0.0085
Exact or approximate P value?	Gaussian Approximation
P value summary	**
Are medians signif. different? (P < 0.05)	Yes
One- or two-tailed P value?	Two-tailed
Sum of ranks in column G,H	1691 , 655
Mann-Whitney U	330

## Sheet: t-test ST3GAL6
Data was exported from GraphPad Prism 8.02 program
Table Analyzed	ST3GAL
Column I	I-ST3GAL6-55
vs	vs
Column J	II-III-ST3GAL6-55
Mann Whitney test
P value	0.2269
Exact or approximate P value?	Gaussian Approximation
P value summary	ns
Are medians signif. different? (P < 0.05)	No
One- or two-tailed P value?	Two-tailed
Sum of ranks in column I,J	1388 , 958
Mann-Whitney U	442

## Sheet: t-test ST6GAL1
Data was exported from GraphPad Prism 8.02 program
Table Analyzed	ST3GAL
Column K	I-ST6GAL1-98
vs	vs
Column L	II-III-ST6GAL1-98
Mann Whitney test
P value	0.1269
Exact or approximate P value?	Gaussian Approximation
P value summary	ns
Are medians signif. different? (P < 0.05)	No
One- or two-tailed P value?	Two-tailed
Sum of ranks in column K,L	1604 , 742
Mann-Whitney U	417

## Sheet: t-test ST6GALNAC1
Data was exported from GraphPad Prism 8.02 program
Table Analyzed	ST3GAL
Column M	I-ST6GalNac1-25
vs	vs
Column N	II-III-ST6GalNac1-25
Mann Whitney test
P value	0.3274
Exact or approximate P value?	Gaussian Approximation
P value summary	ns
Are medians signif. different? (P < 0.05)	No
One- or two-tailed P value?	Two-tailed
Sum of ranks in column M,N	1561 , 785
Mann-Whitney U	460
