# Supplementary material for: Altered O-linked glycosylation in benign and malignant meningiomas
Source: PeerJ. 2024 Jan 22;12:e16785. doi: 10.7717/peerj.16785 (PMC10809981; doi:10.7717/peerj.16785)
Supplement: Supplemental Information 5 — Fucosyltransferase Grade I vs Grade II & III. [file peerj-12-16785-s005.xlsx]

## Sheet: Raw data I VS II-III
Data was exported from GraphPad Prism 8.02 program
FUT1-I	FUT1-II+III	FUT2-I	FUT2-II+III	FUT3-I	FUT3-II+III	FUT4-I	FUT4-II+III	FUT5-I	FUT5-II+III	FUT6-I	FUT6-II+III	FUT7-I	FUT7-II+III	FUT8-I	FUT8-II+III	FUT9-I	FUT9-II+III
5.03004	4.77884	5.5953	5.14245	5.87038	5.06858	5.66236	6.097	6.53101	6.00477	6.99826	7.01569	5.56841	5.52493	7.22765	6.52678	3.82577	3.68058
5.22055	4.86822	5.1999	5.45304	5.22935	5.60718	5.23635	5.60776	5.86077	6.00635	6.74916	7.36152	5.52595	5.80037	6.87019	6.55521	3.62903	3.65987
4.92613	4.93147	5.40324	5.4406	5.23362	4.97104	5.95205	6.0656	5.8137	6.13962	7.14329	7.21811	5.362	5.71902	7.09875	6.95704	4.58933	3.42538
4.83727	4.9226	5.42143	5.29597	5.24478	5.44462	6.63255	6.16929	5.89609	6.01972	7.24886	7.16541	5.85393	5.65636	8.50086	5.92848	3.79066	4.30005
5.10257	5.1724	5.29007	5.5079	5.39239	5.69267	6.2245	6.22543	5.95564	6.11831	7.15536	6.96965	5.54586	5.73252	7.00975	7.03489	3.46514	3.97664
5.12697	4.91505	5.40936	4.97093	5.49454	5.25779	6.08688	5.83594	6.18316	5.91474	6.86007	7.44216	5.29455	5.90962	7.37809	7.16281	3.62119	3.68902
5.19777	4.50531	5.46776	5.18855	5.15325	5.52147	6.00409	5.77153	6.26277	5.8274	7.18193	7.51891	5.55254	5.64784	7.88987	7.5561	3.65761	3.65821
4.83666	5.18892	5.03025	5.35238	5.26696	5.152	6.05273	6.13004	6.07683	6.35468	6.82781	7.25198	5.4588	5.52013	7.49675	6.78402	3.62876	3.54195
4.97643	5.09873	5.21673	5.12687	5.85454	5.33263	5.88997	6.54628	6.00031	6.16853	7.18999	6.83896	5.73062	5.45011	7.50097	6.16116	4.10403	3.6676
5.08699	5.11056	5.45513	5.54349	5.25223	5.54794	5.9545	6.17633	5.93292	6.18878	7.13124	7.07028	5.78246	5.47325	7.81051	8.09263	3.83662	3.69599
5.12781	5.12976	5.84466	5.13478	5.87214	5.17231	6.30014	5.88654	6.10151	6.25411	7.82281	7.19056	5.94067	5.33118	7.05884	6.8898	3.76019	3.70348
4.89549	4.92996	5.42708	5.49228	5.11139	5.23701	6.13385	6.22462	6.03425	6.0852	6.72695	7.3884	5.78444	5.9623	7.31601	7.59662	3.67111	3.74406
5.02822	4.71591	5.37803	5.42785	5.16329	5.00551	5.93105	7.09302	6.14276	6.35847	7.03438	6.66071	5.6719	6.36037	8.4639	7.84619	3.74242	3.3151
5.28242	4.82323	5.34525	5.54691	5.34879	5.6473	6.25918	6.07637	6.34908	5.90611	7.31343	6.36717	5.74057	6.05903	7.37265	7.44125	3.62329	3.73869
4.80885	5.24515	5.35972	5.66191	5.29495	5.27837	6.6923	5.9249	5.8825	5.79935	6.87296	7.08179	5.49899	5.79298	7.43923	7.9783	3.8693	3.62683
5.02598	5.13176	5.17622	5.46259	5.39688	5.505	6.10037	6.12314	5.80434	6.39679	6.84678	6.9385	5.77761	6.2224	7.39701	7.03668	3.61499	3.80989
5.20837	4.73841	5.61147	5.34547	5.33961	5.21704	7.2029	6.12295	5.65614	6.28624	6.85575	6.41728	5.42945	6.13789	7.87555	10.1565	3.94081	3.4506
4.88447	4.67369	5.08848	5.51061	5.30387	4.8689	5.95938	5.39985	6.15352	5.77924	7.11447	6.42576	5.20692	6.28206	7.79017	8.33313	3.58762	4.37635
4.91638	4.98842	5.22938	5.89046	5.48587	5.24338	6.01226	6.27318	6.0578	6.05027	7.38692	7.11074	5.21545	5.84863	7.20007	8.16386	3.69377	3.55577
4.94112	4.81244	5.22921	5.12411	5.61249	5.30809	6.19869	6.03448	5.95386	5.92961	7.53886	6.85294	5.32529	5.61466	7.44926	6.49726	3.59749	3.46699
4.86608	4.71763	5.08469	5.44892	5.39764	5.16741	6.14307	6.18837	6.11162	6.21048	7.53385	6.70578	5.53018	6.57773	8.05852	8.08055	3.70143	3.54535
4.81931	5.06649	5.40233	5.79025	5.31375	5.91249	6.08953	5.86422	6.34506	6.06053	6.96908	7.20036	5.57639	6.11376	7.56242	8.42261	3.61513	3.99383
4.87331	5.1723	5.84021	5.35397	5.52125	5.17968	6.15184	6.61533	5.98813	5.97952	7.51602	7.37591	5.65064	5.52292	7.62717	7.05838	3.98454	3.79411
4.99781	4.9444	4.9593	5.46851	5.53978	5.58456	6.25259	6.79986	6.18388	5.73471	7.48951	7.01657	5.5648	5.69372	7.60925	8.3859	3.6041	3.58528
5.04935	4.98308	5.26255	5.42726	5.36689	5.38879	6.54196	6.72978	6.15666	6.14831	6.87574	6.73156	5.60943	6.20333	7.9965	7.8394	3.68601	3.70468
5.10885		5.43214		5.15814		5.9847		5.96383		6.8425		5.88751		7.3439		3.67431
4.81742		5.42532		5.07455		6.31812		5.64574		6.1187		6.22405		7.93779		3.59883
4.72474		5.46638		5.40923		6.31462		6.25164		6.39327		6.51951		7.64505		3.56964
4.76807		5.46795		5.63936		6.0508		6.26159		6.59735		6.39659		7.67508		3.71834
4.7095		5.63376		5.07254		6.53184		5.60745		6.26601		6.66188		7.97334		3.67733
5.19364		5.30359		5.04863		6.21667		6.14483		7.27893		5.50823		7.96364		3.87652
5.05358		5.82946		5.42486		6.29259		6.46014		7.31997		5.90053		6.56427		4.79885
5.31099		5.66924		5.44447		6.26913		6.03797		7.15974		5.58976		7.31544		3.75332
4.86849		5.42021		5.37556		6.42963		5.75904		7.08098		5.60668		7.90669		3.812
4.84335		5.55099		5.39367		6.01497		5.9667		7.08669		5.81455		7.63736		3.99165
5.01116		5.39231		4.91369		6.4538		6.1313		7.27308		5.63783		7.98011		3.48056
4.98234		5.17117		5.46298		6.42399		6.28814		7.36402		5.18478		7.3647		3.68119
5.19061		5.61272		5.21412		6.12967		6.22019		7.17454		5.67123		8.24394		3.95646
5.2309		5.48636		5.29443		6.43945		5.96208		6.9112		6.13836		7.38019		3.85751
5.60985		5.38218		5.57511		6.40804		6.1571		6.89511		6.1777		7.06332		3.96064
4.98403		4.98987		5.07625		6.38743		6.18042		7.23238		5.14082		7.78871		3.53036
4.96439		5.25036		5.24823		5.83573		5.89982		7.20404		5.80142		7.66225		3.4075
4.83726		5.72917		5.14519		6.36846		5.92507		7.12658		5.71953		7.26659		3.87371

## Sheet: t-test FUT1
Data was exported from GraphPad Prism 8.02 program
Table Analyzed	FUT1
Column A	I
vs.	vs.
Column B	II+III
Mann Whitney test
P value	0.2992
Exact or approximate P value?	Exact
P value summary	ns
Significantly different (P < 0.05)?	No
One- or two-tailed P value?	Two-tailed
Sum of ranks in column A,B	1566 , 780
Mann-Whitney U	455
Difference between medians
Median of column A	4.984, n=43
Median of column B	4.931, n=25
Difference: Actual	0.05256
Difference: Hodges-Lehmann	0.05216

## Sheet: t-test FUT2
Data was exported from GraphPad Prism 8.02 program
Table Analyzed	FUT2
Column A	I
vs.	vs.
Column B	II+III
Mann Whitney test
P value	0.6402
Exact or approximate P value?	Exact
P value summary	ns
Significantly different (P < 0.05)?	No
One- or two-tailed P value?	Two-tailed
Sum of ranks in column A,B	1446 , 900
Mann-Whitney U	500
Difference between medians
Median of column A	5.403, n=43
Median of column B	5.441, n=25
Difference: Actual	-0.03736
Difference: Hodges-Lehmann	-0.02461

## Sheet: t-test FUT3
Data was exported from GraphPad Prism 8.02 program
Table Analyzed	FUT3
Column A	I
vs.	vs.
Column B	II+III
Mann Whitney test
P value	0.7909
Exact or approximate P value?	Exact
P value summary	ns
Significantly different (P < 0.05)?	No
One- or two-tailed P value?	Two-tailed
Sum of ranks in column A,B	1505 , 841
Mann-Whitney U	516
Difference between medians
Median of column A	5.340, n=43
Median of column B	5.278, n=25
Difference: Actual	0.06123
Difference: Hodges-Lehmann	0.01605

## Sheet: t-test FUT4
Data was exported from GraphPad Prism 8.02 program
Table Analyzed	FUT4
Column A	I
vs.	vs.
Column B	II+III
Mann Whitney test
P value	0.3897
Exact or approximate P value?	Exact
P value summary	ns
Significantly different (P < 0.05)?	No
One- or two-tailed P value?	Two-tailed
Sum of ranks in column A,B	1552 , 794
Mann-Whitney U	469
Difference between medians
Median of column A	6.199, n=43
Median of column B	6.123, n=25
Difference: Actual	0.07555
Difference: Hodges-Lehmann	0.06825

## Sheet: t-test FUT5
Data was exported from GraphPad Prism 8.02 program
Table Analyzed	FUT5
Column A	I
vs.	vs.
Column B	II+III
Mann Whitney test
P value	0.7522
Exact or approximate P value?	Exact
P value summary	ns
Significantly different (P < 0.05)?	No
One- or two-tailed P value?	Two-tailed
Sum of ranks in column A,B	1458 , 888
Mann-Whitney U	512
Difference between medians
Median of column A	6.058, n=43
Median of column B	6.061, n=25
Difference: Actual	-0.002731
Difference: Hodges-Lehmann	-0.01501

## Sheet: t-test FUT6
Data was exported from GraphPad Prism 8.02 program
Table Analyzed	FUT6
Column A	I
vs.	vs.
Column B	II+III
Mann Whitney test
P value	0.5869
Exact or approximate P value?	Exact
P value summary	ns
Significantly different (P < 0.05)?	No
One- or two-tailed P value?	Two-tailed
Sum of ranks in column A,B	1527 , 819
Mann-Whitney U	494
Difference between medians
Median of column A	7.127, n=43
Median of column B	7.070, n=25
Difference: Actual	0.0563
Difference: Hodges-Lehmann	0.04337

## Sheet: t-test FUT7
Data was exported from GraphPad Prism 8.02 program
Table Analyzed	FUT7
Column A	I
vs.	vs.
Column B	II+III
Mann Whitney test
P value	0.0748
Exact or approximate P value?	Exact
P value summary	ns
Significantly different (P < 0.05)?	No
One- or two-tailed P value?	Two-tailed
Sum of ranks in column A,B	1343 , 1003
Mann-Whitney U	397
Difference between medians
Median of column A	5.638, n=43
Median of column B	5.793, n=25
Difference: Actual	-0.1551
Difference: Hodges-Lehmann	-0.1506

## Sheet: t-test FUT8
Data was exported from GraphPad Prism 8.02 program
Table Analyzed	FUT8
Column A	I
vs.	vs.
Column B	II+III
Mann Whitney test
P value	0.3691
Exact or approximate P value?	Exact
P value summary	ns
Significantly different (P < 0.05)?	No
One- or two-tailed P value?	Two-tailed
Sum of ranks in column A,B	1555 , 791
Mann-Whitney U	466
Difference between medians
Median of column A	7.562, n=43
Median of column B	7.441, n=25
Difference: Actual	0.1212
Difference: Hodges-Lehmann	0.168

## Sheet: t-test FUT9
Data was exported from GraphPad Prism 8.02 program
Table Analyzed	FUT9
Column A	I
vs.	vs.
Column B	II+III
Mann Whitney test
P value	0.2992
Exact or approximate P value?	Exact
P value summary	ns
Significantly different (P < 0.05)?	No
One- or two-tailed P value?	Two-tailed
Sum of ranks in column A,B	1566 , 780
Mann-Whitney U	455
Difference between medians
Median of column A	3.694, n=43
Median of column B	3.681, n=25
Difference: Actual	0.01318
Difference: Hodges-Lehmann	0.05074
